# Supplementary material for: From the motor cortex to the movement and back again
Source: PLoS One. 2017 Jun 20;12(6):e0179288. doi: 10.1371/journal.pone.0179288 (PMC5478113; doi:10.1371/journal.pone.0179288)
Supplement: S1 File — The compressed zip file contains the data in ‘.mat’ format and the Matlab codes which can be accessed by MATLAB. The data and codes in this file produce reaching movement in 8 directions, directional modulation curves, tuning curves, preferred directions and coefficient of determinations. (ZIP) [file pone.0179288.s001.zip › DirectionalModulationTuningCurvesDataCode/DirectionalModulationTuningCurvesFigure4_5_8_9.m]

%% FIgure for Tuning curves and directional modulation with FITTING curve, 
% PDs and R^2
% Figure 4, 5, 8, 9, can be produced by running this code. It is also
% possible to produce other figures. 
 
 
clear 
figure
 
 load  Reaching8Directions50Simulation.mat


s1 ='computecortical';
s2 ='computeMN';
s3 ='computeFBIa';
s4 ='computeLength';
s5 ='computeVelocity';
s6 ='ForoceLength';
s7 ='ForceVelocity';
s8 ='computeForce';

% change this value to plot one ofthe above.
ComputeThis =s1;

 if strcmp(ComputeThis,s1)
 MeanofGivenVariable= MeanDRcenterOut;
 %  MeanofGivenVariable=  Mean_FBIa_centerOut;
 SuptitleText1='mean cortical activity, Tuning Curves, '
 filename1 = 'CorticalActivityCorrolationwithDirection_NewBiomechanics'
 DrivesV={'Sh-F (a.u.)' 'Sh-E (a.u.)' 'El-F (a.u.)' 'El-E (a.u.)' 'Bi-F (a.u.)' 'Bi-E (a.u.)'};
 end
 
 
  if strcmp(ComputeThis,s2)
 MeanofGivenVariable= Mean_mn_centerOut;, 
 SuptitleText1='mean Motoneurons, Tuning Curves,  '
 filename1 = 'MotoneuronsCorrolationwithDirection_NewBiomechanics'
 DrivesV={'Sh-F (a.u.)' 'Sh-E (a.u.)' 'El-F (a.u.)' 'El-E (a.u.)' 'Bi-F (a.u.)' 'Bi-E (a.u.)'};
  end
  
   if strcmp(ComputeThis,s3)
  MeanofGivenVariable=  Mean_FBIa_centerOut;
 SuptitleText1='mean cortical activity, Tuning Curves, '
 filename1 = 'CorticalActivityCorrolationwithDirection_NewBiomechanics'
 DrivesV={'Sh-F (a.u.)' 'Sh-E (a.u.)' 'El-F (a.u.)' 'El-E (a.u.)' 'Bi-F (a.u.)' 'Bi-E (a.u.)'};
 end
  
   if strcmp(ComputeThis,s4)
 MeanofGivenVariable=  Mean_l_centerOut;
 SuptitleText1='mean Muscle Length, Tuning Curves, '
 filename1 = 'MuscleLengthCorrolationwithDirection_NewBiomechanics'
  DrivesV={'Sh-F (m)' 'Sh-E (m)' 'El-F (m)' 'El-E (m)' 'Bi-F (m)' 'Bi-E (m)'};
 end
 
  if strcmp(ComputeThis,s5)
 MeanofGivenVariable=  Mean_v_centerOut;
 SuptitleText1='mean Muscle Velocity, Tuning Curves, '
 filename1 = 'MuscleVelocityCorrolationwithDirection_NewBiomechanics'
  DrivesV={'Sh-F (m/s)' 'Sh-E (m/s)' 'El-F (m/s)' 'El-E (m/s)' 'Bi-F (m/s)' 'Bi-E (m/s)'};
 end
 
 
 
 
  if strcmp(ComputeThis,s6)
  MeanofGivenVariable=  Mean_Fl_active_centerOut;
 % MeanofGivenVariable=Mean_FV_centerOut;
 SuptitleText1='mean  Force-Length, Tuning Curves, '
 filename1 = 'ForcesLengthCorrolationwithDirection_OldBiomechanics'
 DrivesV={'Sh-F (N)' 'Sh-E (N)' 'El-F (N)' 'El-E (N)' 'Bi-F (N)' 'Bi-E (N)'};
  end
 
  
if strcmp(ComputeThis,s7)
 
  MeanofGivenVariable=Mean_FV_centerOut;
 SuptitleText1='mean Force-Velocity, Tuning Curves,New Biomechanics, '
 filename1 = 'MuscleForcesVelocityCorrolationwithDirection_OldBiomechanics'
 DrivesV={'Sh-F (N)' 'Sh-E (N)' 'El-F (N)' 'El-E (N)' 'Bi-F (N)' 'Bi-E (N)'};
end
 

  if strcmp(ComputeThis,s8)
 MeanofGivenVariable= Mean_f_centerOut;
 %MeanofGivenVariable=  Mean_Fl_active_centerOut;
 % MeanofGivenVariable=Mean_FV_centerOut;
 SuptitleText1='mean Muscle Force, Tuning Curves, '
 filename1 = 'MuscleForcesCorrolationwithDirection_OldBiomechanics'
 DrivesV={'Sh-F (N)' 'Sh-E (N)' 'El-F (N)' 'El-E (N)' 'Bi-F (N)' 'Bi-E (N)'};
  end
 
 SuptitleText2='Time = 1 s, r = 0.2 m, center =(0, 0.4)';
 %  filename1 = 'TuningCurvesMean_MN';


for a=1:8;
    for b=1:6;

MeanofMean_GivenVariable_ForVaryingTR(a,b)=mean(MeanofGivenVariable(a,b,:)); 
STDofMean_GivenVariable_ForVaryingTR(a,b)=std(MeanofGivenVariable(a,b,:));
    end
end


 
 TargetDirection=[0, 45 ,90, 135, 180, 225, 270, 315];  %  degree  in stadard polar system
 TDv=0:1:358;   % in degree 
FitCurve=zeros(length(TDv),6);
 PreferredDirectionV=zeros(1,6);
 RSquare=zeros(1,6);
 parameterV=zeros(3,6);
 for a=1:6
     subplot(3,2,a)
 [FitCurve(:,a),PreferredDirection, Rsq, parv] = TuningCurveFitting(TargetDirection,TDv, MeanofMean_GivenVariable_ForVaryingTR(:,a));
 
  parameterV(:,a)=parv;

  PreferredDirectionV(a)= PreferredDirection;

  RSquare(a)=Rsq;

  
F2 = @(parv2,TD)parv2(1)+ parv2(2)*cos(TD-(pi/180).*PreferredDirection);
parv20 = [0.01 0.01];  % starting point
 TargetDirectionfit2=(pi/180).*TargetDirection;
[parv2,resnorm,~,exitflag,output] = lsqcurvefit(F2,parv20,TargetDirectionfit2,MeanofMean_GivenVariable_ForVaryingTR(:,a)'); % 

%plot(TargetDirection,F(parv,TargetDirectionfit), 'g', 'LineWidth',1.5);

 % The fitting curve using the parameters 
 TDv2=0:1:358;   % in degree 
 rr2=(pi/180)*TDv2;
 Fitcurve2=parv2(1)+ parv2(2)*cos(rr2-(pi/180).*PreferredDirection);
% plot(TDv,Fitcurve2, 'r', 'LineWidth',3)
parv2
Id(a)=parv2(2)/parv2(1)
 

hold on 
  
      
errorbar(TargetDirection, MeanofMean_GivenVariable_ForVaryingTR(:, a),STDofMean_GivenVariable_ForVaryingTR(:, a),  '.-k','LineWidth',2);
    
   hold on
  
 hfig=plot(TDv,FitCurve(:, a), 'g', 'LineWidth',1.5)
 

 hold off
  text(0.02,0.98, num2str( RSquare(a)),'Units', 'Normalized', 'VerticalAlignment', 'Top') 
 xlim([0 360])
 ymin=min(MeanofMean_GivenVariable_ForVaryingTR(:, a));
  ymax=max(MeanofMean_GivenVariable_ForVaryingTR(:, a));
 ylim([ymin-0.03 ymax+0.03])

ylabel(DrivesV(a), 'fontsize', 14, 'FontName', 'Helvetica');

 if a>=5
xlabel('Direction (degree)', 'fontsize', 14, 'FontName', 'Helvetica');
 end
set(gca, 'FontSize', 14, 'FontName', 'Helvetica','LineWidth',2)   
 set(gca,'XTick',[0, 90,  180,  270]);
 set(gca,'YTick',[ymin, ymax]);
if a==2
 legend('model data', 'Tuning curve fitting',  'Location','NorthWest' )
legend boxoff  
end
 end
 
 
  suptitlefilename = strcat(SuptitleText1, SuptitleText2);
   suptitle(suptitlefilename)
   
   set(gcf, 'PaperPositionMode', 'auto');
set(gcf, 'PaperUnits', 'inches');
set(gcf, 'PaperPosition', [0.3  0.3  8  7]);   % [left bottom width height]


 PreferredDirectionV_DR = PreferredDirectionV;
 PreferredDirectionV';
RSquare';
PreferredDirectionV
RSquare

%  mydata='T150TrRationDistributionT0p01MaxFr0p2C0p0n0p4';
% % 
%  filename = strcat(filename1,mydata);
% print(gcf, '-depsc', filename);
%  print(gcf, '-djpeg', filename);
%  print(gcf, '-dpng', filename);
%  
 
 
