# Supplementary material for: From the motor cortex to the movement and back again
Source: PLoS One. 2017 Jun 20;12(6):e0179288. doi: 10.1371/journal.pone.0179288 (PMC5478113; doi:10.1371/journal.pone.0179288)
Supplement: S1 File — The compressed zip file contains the data in ‘.mat’ format and the Matlab codes which can be accessed by MATLAB. The data and codes in this file produce reaching movement in 8 directions, directional modulation curves, tuning curves, preferred directions and coefficient of determinations. (ZIP) [file pone.0179288.s001.zip › DirectionalModulationTuningCurvesDataCode/Figure11PLot.m]

%%
 
 %**********************************
% FIgure 11  for poster and papaer
% *********************************
 

load Figure11Data.mat
 SuptitleText2='Time 1 s, r=0.2 m, c=(0, -0.4)';
SuptitleText1=' Figure 3: mean Dirves, Tuning Curves,'
figure


for a=1:8;
    for b=1:7;
        for c=1:6;
MeanofMeanDRcenterOutcollectionvaryingTRD(a,b,c)=mean(MeanDRcenterOut(a,b,c,:)); 
STDofMeanDRcenterOutcollectionvaryingTRD(a,b,c)=std(MeanDRcenterOut(a,b,c,:));
    end
end
end


 TargetDirection=[0, 45 ,90, 135, 180, 225, 270, 315];  %  degree  in stadard polar system


ColoorV='kbrgmy';

DrivesV={'Sh-F (Hz)' 'Sh-E (Hz)' 'El-F (Hz)' 'El-E (Hz)' 'Bi-F (Hz)' 'Bi-E (Hz)'};

CorrC=zeros(8,1);

%figure;
 for aa=1:8;
     subplot(4,2,aa)
     
     
     for DRcount=1;
        MeanofMeanDRcenterOutcollectionvaryingTR=MeanofMeanDRcenterOutcollectionvaryingTRD(:,:,DRcount); 
     
          STDofMeanDRcenterOutcollectionvaryingTR=STDofMeanDRcenterOutcollectionvaryingTRD(:,:,DRcount);
      CorrC1=corr2(r,MeanofMeanDRcenterOutcollectionvaryingTR(aa, :))
      P = polyfit(r,MeanofMeanDRcenterOutcollectionvaryingTR(aa, :),1); 
      
      
m = P(1);
b = P(2);
%xtrend = min(r):max(r);
ytrend = m*r + b; 
    

  % errorbar(r, MeanofMeanDRcenterOutcollectionvaryingTR(aa, :),STDofMeanDRcenterOutcollectionvaryingTR(aa, :), ColoorV(DRcount),'Marker','.', 'LineWidth',1);

    errorbar(r, MeanofMeanDRcenterOutcollectionvaryingTR(aa, :),STDofMeanDRcenterOutcollectionvaryingTR(aa, :), '.k', 'LineWidth',1);
 %set(h1,'Marker','.')

  
  hold on
  plot(r,ytrend, 'k', 'LineWidth',1.5)
  
     end

%   str1 =  sprintf ('r = %.4f\n', CorrC);
%  text(0.22, mean(MeanDRcenterOut(:, aa)), str1);
 

   for DRcount=2;
        MeanofMeanDRcenterOutcollectionvaryingTR=MeanofMeanDRcenterOutcollectionvaryingTRD(:,:,DRcount); 
     
          STDofMeanDRcenterOutcollectionvaryingTR=STDofMeanDRcenterOutcollectionvaryingTRD(:,:,DRcount);
      CorrC=corr2(r,MeanofMeanDRcenterOutcollectionvaryingTR(aa, :))
      P = polyfit(r,MeanofMeanDRcenterOutcollectionvaryingTR(aa, :),1); 
m = P(1);
b = P(2);
%xtrend = min(r):max(r);
ytrend = m*r + b; 
    

  % errorbar(r, MeanofMeanDRcenterOutcollectionvaryingTR(aa, :),STDofMeanDRcenterOutcollectionvaryingTR(aa, :), ColoorV(DRcount),'Marker','.', 'LineWidth',1);

    errorbar(r, MeanofMeanDRcenterOutcollectionvaryingTR(aa, :),STDofMeanDRcenterOutcollectionvaryingTR(aa, :), '.r', 'LineWidth',1.5);
 %set(h1,'Marker','.')

  

 hfig= plot(r,ytrend, 'r', 'LineWidth',1.5);
    formatFig(hfig, 1.5)
   end
 
   text(0.06,0.98, num2str( CorrC1),'Units', 'Normalized', 'VerticalAlignment', 'top') 
   text(0.06,0.98, num2str( CorrC),'Units', 'Normalized', 'VerticalAlignment', 'bottom','color','r')  
   
%   
  if mod(aa,2)==1;
ylabel('Mean FR (a. u.)', 'fontsize', 14, 'FontName', 'Helvetica');
  end
  if aa>=7
xlabel('Distance (m)', 'fontsize', 14, 'FontName', 'Helvetica');
  end
set(gca, 'FontSize', 14, 'FontName', 'Helvetica')      
 set(gca,'XTick',[0.04, 0.12, 0.2, 0.28 ]);


 xlim([0.04 0.28])
 ylim([0.08 0.25])
 end
%legend('Sh-F','Sh-F','EL-F','EL-F', 'Location','northwest')
 suptitle('Figure 11: Sh-F (black), Sh-E (red) Distance corrolation  \newline for 8 Directions ');
 set(gcf, 'PaperPositionMode', 'auto');
set(gcf, 'PaperUnits', 'inches');
set(gcf, 'PaperPosition', [0.3  0.3  8 10]);   % [left bottom width height]

 mydata='T1TR10TA0p01C0p2n0p4_1FB';

 filename1 = 'CorrelationmeanDRDistance8DirectionsSHFELF';
% 
filename = strcat(filename1,mydata);
print(gcf, '-depsc', filename);
print(gcf, '-djpeg', filename);
print(gcf, '-dpdf', filename);
print(gcf, '-dpng', filename);
