# Supplementary material for: From the motor cortex to the movement and back again
Source: PLoS One. 2017 Jun 20;12(6):e0179288. doi: 10.1371/journal.pone.0179288 (PMC5478113; doi:10.1371/journal.pone.0179288)
Supplement: S1 File — The compressed zip file contains the data in ‘.mat’ format and the Matlab codes which can be accessed by MATLAB. The data and codes in this file produce reaching movement in 8 directions, directional modulation curves, tuning curves, preferred directions and coefficient of determinations. (ZIP) [file pone.0179288.s001.zip › DirectionalModulationTuningCurvesDataCode/ReachingMovement8DirectionsFigure3Plot.m]

%**********************************
% FIgure for  shoulder extensor firing rate and polar plot for mean
% firering rate
% *********************************
clear;
load ReachingMovement8DirectionsFigure3.mat
% This data used the following and many other parameter values
% time values---------------------------------  time in seconds
%T=1; %   reaching time   that takes to reach the final point.
%TqRatio=0.9%  parameter to control  the ratio for bifurnction and shoulder.
% Note:  1% of maxium force is used for tonic level

% FBpar=1;
% r=0.2 % reaching distance- center-out reaching radius
% % Centers
% x1=0;y1=0.4;  % Initial point for the palm, center  main  center
% %  Figure  Temporal profile of EL-F in 8 differnt direction
figure

% This plot  Cortical activity  for 8 directions

b=3;
Maxval=max(max(DRt8Direction(:,:,b)));

for aa=1:8;
    subplot(4,2,aa)
    plot(t, DRt8Direction(:,aa,b)./Maxval,  'k','LineWidth',1.5)
    
    set(gca, 'FontSize', 14, 'FontName', 'Helvetica')
    %ylabel('Hz')
    set(gca, 'FontSize', 14, 'FontName', 'Helvetica')
    axis square
    %axis off
    
    % set(gca, 'XTick', [10:2:34], 'XTickLabel',  {[] 12:2:32 []})    % Used temporarily to get the ‘text’ positions correct
    %set(gca, 'Visible', 'off')
    %legend('(0, -0.4), 90', '(0.3, -0.3), 135','(-0.3, -0.3), 45' )
    % ylim([0.06 0.18])
    % set(gca, 'YTick', [0.06 0.1 0.14])
end
suptitle(' El-F Cortical Activity vs time T 1 s, r = 0.2 m, c = (0, 0.4)')
set(gcf, 'PaperPositionMode', 'auto');
set(gcf, 'PaperUnits', 'inches');
set(gcf, 'PaperPosition', [0.3  0.3  9  9]);   % [left bottom width height]
mydata='T1TR0p9T0p01MaxFr0p2C0p0n0p4';

filename1 = 'ELFDrivestemporalprofile8directiontwo';
%
% filename = strcat(filename1,mydata);
% print(gcf, '-depsc', filename);
% print(gcf, '-djpeg', filename);
% print(gcf, '-dpng', filename);


TargetDirection=[0, 45 ,90, 135, 180, 225, 270, 315,0];  %  degree  in stadard polar system
DrivesV={'Sh-F (Hz)' 'Sh-E (Hz)' 'El-F (Hz)' 'El-E (Hz)' 'Bi-F (Hz)' 'Bi-E (Hz)'};
figure

ForFigname='T1TR0p9TA0p01R0p2mC0p3n0p3_1FB';


TDv=0:1:360;   % in degree
FitCurve=zeros(length(TDv),6);
PreferredDirectionV=zeros(1,6);
RSquare=zeros(1,6);
parameterV=zeros(3,6);

MeanDRcenterOut2 =zeros(9,6);

for a=1:6;
    for b=1:8;
        MeanDRcenterOut2(b,a)= MeanDRcenterOut(b, a);
        
    end
end
%
for a=1:6;
    MeanDRcenterOut2(9,a)= MeanDRcenterOut(1, a);
    
end

a=3;

p= polar(TargetDirection'.*pi/180, MeanDRcenterOut2(:, a), '*-k');
%  hold on
% p=polar(TDv'.*pi/180,FitCurveDR(:, a), 'k')

%h = polarticks(8, p)

ylabel(DrivesV(a), 'fontsize', 12, 'FontName', 'Helvetica');
%xlabel('Direction (degrees)', 'fontsize', 12, 'FontName', 'Helvetica');
set(gca, 'FontSize', 12, 'FontName', 'Helvetica')
set(gca,'XTick',[0, 90,  180,  270, ]);

set(gcf, 'PaperPositionMode', 'auto');
set(gcf, 'PaperUnits', 'inches');
set(gcf, 'PaperPosition', [0.3  0.3  4  4]);   % [left bottom width height]
mydata='T1TR0p9T0p01MaxFr0p2C0p0n0p4';

filename1 = 'ELFDrivestemporalprofile8directionMeanDpolar';
%
filename = strcat(filename1,mydata);
print(gcf, '-depsc', filename);
print(gcf, '-djpeg', filename);
print(gcf, '-dpng', filename);
