# Supplementary material for: From the motor cortex to the movement and back again
Source: PLoS One. 2017 Jun 20;12(6):e0179288. doi: 10.1371/journal.pone.0179288 (PMC5478113; doi:10.1371/journal.pone.0179288)
Supplement: S1 File — The compressed zip file contains the data in ‘.mat’ format and the Matlab codes which can be accessed by MATLAB. The data and codes in this file produce reaching movement in 8 directions, directional modulation curves, tuning curves, preferred directions and coefficient of determinations. (ZIP) [file pone.0179288.s001.zip › DirectionalModulationTuningCurvesDataCode/TuningCurveFitting.m]

function [FitCurve,PreferredDirection, Rsq, parv] = TuningCurveFitting(TargetDirection,TDv, MeanNeuronalActivity)
 F = @(parv,TD)parv(1)+ parv(2)*sin(TD) + parv(3)*cos(TD);
parv0 = [0.01 0.01 0.01];  % starting point
 TargetDirectionfit=(pi/180).*TargetDirection;
[parv,resnorm,~,exitflag,output] = lsqcurvefit(F,parv0,TargetDirectionfit,MeanNeuronalActivity'); % 
 rr=(pi/180)*TDv;
 FitCurve= parv(1) + parv(2)*sin(rr)+ parv(3)*cos(rr);
 PreferredDirection=TDv(find(FitCurve==max(FitCurve)));
% To calculate coefficient of determination, R-Sequare 
yfit=F(parv,TargetDirectionfit);
yv=MeanNeuronalActivity;
yresid = yv - yfit';
SSresid = sum(yresid.^2);
SStotal = (length(yv)-1) * var(yv);
Rsq = 1 - SSresid/SStotal;  % coefficient of determination, R-Sequare 

Id=parv(2)/parv(1);
